# Supplementary material for: Physiological, Anthropometric, and Motor Characteristics of Elite Chinese Youth Athletes From Six Different Sports
Source: Front Physiol. 2019 Apr 12;10:405. doi: 10.3389/fphys.2019.00405 (PMC6499036; doi:10.3389/fphys.2019.00405)
Supplement: Supplementary file 1 [file Data_Sheet_1.csv]

Sport	Sport_Number	Sex	Test_age_T1	Body_height_cm_T1	Sitting_height_cm_T1	Arm_span_cm_T1	Arm_length_cm_T1	Leg_length_cm_T1	Chest_girth_cm_T1	Shoulder_width_cm_T1	Crista_width_cm_T1	Calf_girth_cm_T1	Thigh_circumference_cm_T1	Waist_girth_cm_T1	LowerLeg_length_cm_T1	Ankle_circumference_cm_T1	Subscapular_angle_mm_T1	Abdomen_mm_T1	Upper_arm_mm_T1	Tendon_length_cm_T1	Body_weight_kg_T1	Eye_hand_reaction_time	Back_strength_kg_T1	Heart_rate_rest_bpm_T1	Vital_capacity_ml_T1	Hemoglobin_mass_g_l_T1	Blood_pressure_mmHg_T1_sys	Blood_pressure_mmHg_T1_dia	Urine_protein_T1	Menarche_yr_mth_T1	Breast_T1	Pubes_Girls_T1	Testis_T1	Pubes_Boys_T1
basketball-1	1	0	172	181.8	91.8	184	78.4	97.3	79.2	36.2	27.7	33	47.3	68	51.2	20.8	5	9.5	10	28.8	57.1	202	103	69	4315	142	123	71	-1				4	1
basketball-2	1	0	172	170.7	91.3	169.8	70.2	88.2	81.1	37.1	28.3	35.5	49.5	67.2	44	21.7	7.5	9	8.5	23	56.3	234	64	62	3555	142	112	61	-1				4	2.5
basketball-3	1	0	178	183	94.1	181.4	76.8	95.8	80	39.4	28.2	34.8	50	69.8	49.6	21.6	6	7	8.5	24.2	58.9	233	77	76	4450	123	98	61	-1				5	1
basketball-4	1	0	178	184.2	93	188.8	82.4	99.6	78.3	36.4	27.9	33.1	47.3	66.1	51.6	24.2	6	7.5	9	26.1	57	201	103	75	4045	135	112	60	-2				4	2
basketball-5	1	0	184	184.7	96.6	183.5	78.7	97	91.8	37.7	26.8	34.6	50.8	68	49	21	5.5	8	10	24.9	63.1	190	82	60	4145	110	115	79	-1				4.5	1
basketball-6	1	0	184	186.5	94	191.1	81	99.5	79.5	36.8	29.7	34.1	49.7	68.7	52.1	21	6	6	7.5	28	62.4	275	104	68	4320	139	123	75	-1				4	2.5
basketball-7	1	0	190	187	97.9	182	79.3	97.3	81.5	40.1	29	34.7	49.8	65.4	50	21.4	9	7	9	25.5	60.7	181	88	64	4015	123	124	58	-2				4.5	3
fencing-1	2	0	169	169	88.9	173.6	74	87.6	77.5			36	50.8	65	44.7	23.1	6	8.5	10	23.4	54.8	228	66	62	3740	133	108	60	-1				5	1
fencing-2	2	0	170	194	100.9	196.8	85	102.5	86.2	40.3	32.7	38.6	54.7	78.6	55.1	21.1	7.5	8	9	25.3	78.1	249	102	70	5310	128	128	80	0				4.5	3
fencing-3	2	0	170	168.1	87.3	163.4	69.5	90.4	75.3	35.7	25.4	32.7	45.9	63.5	45.8	21.5	7.5	9.5	10.5	22.5	50.9	213	78	70	3255	127	127	69	-1				3	2
fencing-4	2	0	172	183	95.2	185.9	78.2	94.8	77.2	38.5	27.5	35.8	51.3	66.5	48.2	21.5	6	7	7	24.9	61.2	204	94	62	4305	137	108	70	-1				4.5	1.5
fencing-5	2	0	172	172.4	87.4	169.6	74.2	93	75.5	36.7	27.2	35.9	51.6	67.5	48.2	23.6	7	10	9.5	20	56.2	183	77	73	3320	127	120	70	1				3	1
fencing-6	2	0	173	174	93.1	177.7	76.4	88.8	77.8	37.6	27.4	37.6	53.2	66.2	45.5	19.3	7	8.5	7	23.1	54.3	225	101	64	3665	150	130	74	-1				4.5	1.5
fencing-7	2	0	175	174.5	92	174.1	73.4	90.5	82.8	37.5	27	35.3	52.3	69.3	45.8	23	6.5	7.5	8.5	22.3	61.2	205	82	63	4700	145		69	-1				4	2.5
fencing-8	2	0	175	170.5	91.1	175.9	75.8	87.6	70	38.2	26.7	37.6	52.1	70	45.8	23.6	6.5	9	12.5	24.6	61	208	78	67	4170	135	126	71	0				5	1.5
fencing-9	2	0	176	189	98.5	188	78.5	97.7	81	40.5	30.7	37	57	69.7	50	23.1				23.2	69.9	218	100	48	4740	134	123	75	-1				4.5	2.5
fencing-10	2	0	178	183	95.6	185.8	81.2	96.9	79.4	38.5	28	36.2	52.2	68	48.5	21.6	5.5	6	6.5	24.2	63.2	221	108	61	4355	135	115	76	-1				5	1.5
fencing-11	2	0	178	175.5	90.9	174	72.6	93.3	80	37.7	27.7	37.1	52.3	70.2	48.6	24.1	8	7	9	21.9	60.9	274	97	67	3475	140	130	63	0				3.5	2
fencing-12	2	0	179	175.9	94.5	180.4	77	89.7	77.6	38.3	28.5	32.9	46.6	67.4	45.5	20.1	8	8	6	24	54.5	225	103	64	3625	134	123	70	-1				4.5	3
fencing-13	2	0	181	182.5	98	183	78.6	91.5	84	40.7	28.7	37.8	56.3	69.5	46.9	22.3	7.5	6	7	23.9	69.2	199	98	60	5100	143	91	66	-1				5	3
fencing-14	2	0	181	175	93.1	173.5	73.6	92.6	85.8	35.3	27.8	36	53.5	71.6	46.8	22.8	6	8.5	10	24.8	64.6	206	120	67	4695	147	130	79	-1				4	2.5
fencing-15	2	0	181	171.1	93.5	177.5	76.5	88.7	81.3	37.8	26.3	36.9	51.2	68.2	44.5	23.5	8	10	10	25	58.6	193	89	64	4050	141	131	74	-2				4.5	2.5
fencing-16	2	0	182	189.6	100.1	188	80.1	97.3	85	40.3	29.9	40	59.1	73	51	22.8	9	14	17.5	22	77.2	230	117	54	4675	157	125	61	-1				4.5	2.5
fencing-17	2	0	184	184.3	95.6	185.9	81.3	95.6	79.4	38.7	28	35.9	51.5	66.9	49	21.5	7	7	7	23.5	63.7	220	82	62	4265	134	111	53	-1				4.5	3
fencing-18	2	0	185	177.9	96.1	181	76	91.6	76	39	27.8	32.8	47.5	70.1	46.1	21.6	9	7	6.5	22.6	57.6	258	100	55	4210	148	108	76	-1				4	3
fencing-19	2	0	187	182.2	98.2	184	77.1	93.5	86.8	38.9	28.9	39	55.8	72	47	22.8	7	5.5	7	25.3	73.5	204	130	55	5150	141	124	65	-1				5	3
fencing-20	2	0	187	176	93.1	173.4	75.3	92.5	86.2	37	27.3	35.6	53.6	71.4	45.7	23.1	9.5	8.5	9	24	65.1	194	105	67	4510	146	119	74	-1				4.5	3
fencing-21	2	0	187	173.6	93.8	178.1	77.1	88.6	82.5	38	27.3	37.9	52.4	71.9	45.4	23.5	7.5	8.5	10	26	63.6	246	95	70	4410	145	124	76	1				4.5	3
fencing-22	2	0	188	189.7	100	178.9	80.1	99.8	83.3	40.7	31.5	39.5	58	73.3	51.7	23.7	10	15	16	24.3	76.5	182	112	54	4810	156	131	61	-1				4.5	3
fencing-23	2	0	190	184.6	97	184.1	78.4	94.8	81.9	38.6	27.3	36.1	52	68.5	49.7	23.1	7	6	8.5	21.6	66.3	240	91	63	4125	140	112	70	-1				4.5	2.5
judo-1	3	0	168	185.9	95.8	187.5	79.1	97.4	91.3	42	28.5	39.4	62.5	83	50.3	23.3	12.5	24.5	20	21	84.4	273	128	62	3010	140	101	51	-1				4.5	3
judo-2	3	0	170	172	90	173	74.1	88.2	89.5	39	26.5	37.6	55.8	74	45.7	21.8	10	16	15	21.5	67.8	251	110	50	4515	140	107	59	-1				5	2
judo-3	3	0	171	179	91.5	181.1	77.2	95.1	84.2	40.3	26	34	48	68.3	48.8	21.7	8	8	10	27.3	62.1	241	113	72	3685	142	113	60	-1				4	2.5
judo-4	3	0	172	176.1	94.6	183.5	77.5	88.9	87	41	28	35	55	73	45	22.4	9.5	9	7.5	21.7	67.3	274	102	59	4435	142	124	65	-1				4.5	2.5
judo-5	3	0	174	186.1	96.6	188	78.9	96.5	97	40.4	29	40.4	64.7	85	50.7	23.6	13.5	26	19	22.5	91	239	132	51	5170	144	100	60	0				4.5	3
judo-6	3	0	176	172.6	92.1	173.5	75	90.5	93	39.5	27.5	37.6	57.3	77.2	46.2	21	9	16	12	21.2	69.7	194	129	61	4595	138	122	63	0				5	2
judo-7	3	0	177	180.5	93.8	182.8	79.7	94.6	88	40.5	27.5	35.1	51.6	72	50	22	8.5	9	12	27.5	66	182	102	65	4200	144	133	74	0				4	2.5
judo-8	3	0	178	175.4	96	183.5	78.6	88.8	92.6	40.8	29.7	35.1	53.5	75.2	45.7	21.8	9.5	10	10.5	21.9	70.1	236	104	62	4395	150	141	66	1				5	2.5
judo-9	3	0	179	161.5	84.1	164.5	71.8	84.6	82	37.5	26.7	37	51	70	42.3	21.3	7	6	6	23.9	55	205	108	59	2797	133	94	58	1				4	1
judo-10	3	0	180	185.8	97	189.2	81	97.4	101	41	28.5	40.1	63.1	89.3	50.3	28	21	25	19	21.4	90.4	280	145	64	5630	139	117	54	-1				4.5	3
judo-11	3	0	181	184	93.9	189.4	80.8	99	100.5	41.6	29.7	39.1	63	89.7	50.5	25	12.5	31	14.5	22.9	88.2	222	156	62	5144	133	102	52	-1				5	1.5
judo-12	3	0	182	173.4	92.5	175.1	75.5	90	97.8	39.3	27.7	38.4	58.3	78.3	46.3	21	14	20	15	21.8	71.2	263	132		4890	151	122	73	-1				4.5	3
judo-13	3	0	183	181.4	92.5	184.4	79.8	96.2	89.6	41.2	26	34.8	52	74.3	49.5	22.6	12	7.5	11	25.6	66.8	242	121	76	4245	150	117	78	0				4.5	3
judo-14	3	0	184	176.4	96.3	184.3	78.8	89.6	90.6	41.2	28	31	54	73.6	46.7	21.6	9.5	8	9.5	21	69.9	248		56	4265	158	121	70	3				4	3
judo-15	3	0	185	162.6	87.4	167	72.5	84	85	37.8	27	36.7	52.5	72	44.3	22	6.5	6.5	8.5	21.4	58.6	221	105	53	3060	147	111	65	0				3.5	1.5
judo-16	3	0	186	187	96.9	189.5	78.8	96.6	102.6	41.8	31.1	40.2	63.9	93	50.3	23.8	18	24.5	19	22.4	84.3	254	148	60	5510	137	111	72	-1				4.5	3
judo-17	3	0	187	184	95.3	189.4	82.2	98.5	105	40.5	31.1	38.5	63.7	90.8	50.5	24.4	13	35	15	25	91.1	207	145	50	5202	155	132	70	-1				4.5	2
judo-18	3	0	188	172.3	92.8	175.2	72.5	91.4	97.2	39.4	27	37.8	57.1	76.9	46.8	21.8	13	9.5	8	20.1	71.6	210	126	57	4695	140	109	68	-1				4.5	3
judo-19	3	0	189	182.1	96	184.7	80.1	96.4	90.5	41.2	25.7	35.2	52.5	72.4	49.4	22	11	7.5	8.5	27.9	68.7	238	109	72	4230	153	126	60	0				4.5	3
judo-20	3	0	190	176.5	96.8	184.4	78.8	88.8	92.2	40.9	29	35.2	55.3	75.4	45.6	22.1	10	6	5.5	22	73.5	232	127	62	4735	149	140	81	-1				4	3
swim-1	4	0	168	192.6	96.7	198.1	86.2	111.2	96.3	42.3	30.1	39.5	58.9	88.6	52	23.1	16	21	15	27.3	87.8	218	104	55	5810	130	123	59	-1				4.5	1.5
swim-2	4	0	168	183	99.3	193.3	83.8	92.8	89.4	40.8	28	35	52.5	72.9	47.7	21.8	8	6	10.5	24	67.3	207	82	55	5595	144	116	65	-1				3.5	2
swim-3	4	0	168	187.2	96.7	189.5	83.2	97.5	98	44	28.1	38.3	55.6	79.4	50.8	22.7	7	6.5	5.5	23.6	78.1	229	107	65	6955	135	129	80	0				4	2
swim-4	4	0	168	168.4	86.8	178.6	77.1	96.2	87	38.3	25.6	34.7	50.8	70.2	46.7	21.1	7	6	7	26.3	58.1	237	120	67	4125	142	120	59	1				4	1.5
swim-5	4	0	169	173	90.7	175.8	76.2	88.8	86	39.1	25.8	35.3	47.6	69.3	46	21.6	7	10	9	24.7	58.2	247	83	65	4100	131	109	46	0				4	.5
swim-6	4	0	172	177.3	93.9	184.3	77.1	94.6	88	40.2	25.5	36.3	50.9	70.3	46.7	22.8	7.5	5.5	6	25.3	63.5	256	108	68	4940	153	117	62	-1				4	2.5
swim-7	4	0	172	174	92.7	177.9	75.9	92.4	85.1	39	25.5	33.6	49.9	71.4	45.4	20.7	7.5	9	8	26.2	59.7	172	109	64	4895	151	123	71	-1				3.5	2
swim-8	4	0	175	176	93.7	180	75	91.5	89.2	38.6	27.6	36.2	49.7	71	47	21.2	7	10.5	9	27.2	62.7	195	93	72	4560	134	132	45	1				5	1
swim-9	4	0	181	178.1	95.2	182	77.6	90.1	90.7	39.2	27.1	36.3	49.6	73.1	47	23.7	11	10.5	8.5	24.3	64	186	108	70	4635	128	130	66	0				4	2.5
swim-10	4	0	187	180.3	97.5	183.8	79.4	94.2	92.9	39.9	27	36.7	51.2	76	47.5	20.7	11	8.5	7	25.6	68.4	184	113	70	5090	137	128	77	-1				4.5	2.5
table tennis-1	5	0	168	167.1	89	172.2	73.5	86.3	85.8	38.1	26.1	35.4	50.4	71	43.7	21	5	4.5	6	16.3	61	242	92	66	4195	139	124	79	-1				4.5	2
table tennis-2	5	0	168	166.6	86	171	73	89.7	76.4	35.2	26.7	31.9	46.4	68.8	45	21	6	5	5.5	26	49.3	226	76	70	3645	134	121	71	1				4	1
table tennis-3	5	0	171	164.5	85.5	167.3	73	87.8	75.1	34.6	26	32.6	45.6	68.3	44.9	20.3	7.5	7.5	8	23.3	49.7	239	66	72	3505	126	124	60	-1				3.5	1.5
table tennis-4	5	0	172	174	92.6	169.5	72.1	87.7	87.4	39.5	26.6	34.4	54.5	71.5	44	21.6	7.5	6.5	5.5	24.2	65.3	204	114	66	4025	115	125	62	0				2	3
table tennis-5	5	0	174	168.2	90.3	172.5	75.2	86.8	85.2	38.8	26	36.3	51.5	72.3	43.6	22.9	6.5	6	5	19.6	60	228	105	65	4270	141	117	78	-1				4	3
table tennis-6	5	0	174	171	88	175.2	76.1	93.8	78.1	33.7	27.2	32.6	48	70.4	46	20.5	6.5	6	7.5	24.5	54.2	221	88	75	3995	135	114	64	1				3.5	1
table tennis-7	5	0	176	174	94.9	177.8	75.9	85.9	87	41.7	25.8	38	57	73	43.3	21.4	8	15	11	24.6	68.3	216	106	66	4235	139	125	72	-1				4.5	1
table tennis-8	5	0	180	171.3	89.4	172.5	74.7	88	84.2	38.9	27.4	34.8	54	74.5	43.9	20.4	6	18	14	22.6	61.4	244	110	76	3192	136	116	70	0				4	1.5
table tennis-9	5	0	180	170	88.1	173	74.7	85	85.9	38.8	26.1	36	50.1	73.6	44.1	23.3	6.5	5	6	16.2	60	265	111	60	4515	140	116	82	-1				4	2.5
table tennis-10	5	0	182	175	96.3	178.4	74.5	88	91.8	41.7	26	39.2	59.9	76.8	44	20.8	8	16.5	12.5	23.6	75.1	249	112	66	4320	150	140	83	0				4	1.5
table tennis-11	5	0	186	165	88.3	172.5	73.6	83.6	84	39.1	27	36	49	69	43	21.9	7	4.5	6	20.9	54.5	178	83	66	3286	121	94	69	-1				4.5	2.5
table tennis-12	5	0	186	171.5	91	172.8	75.1	89.8	86.8	38.2	27	35.2	55.4	78.2	43.9	20	5	17.5	14	22.7	65	211	107	66	3625	157	114	75	-1				4	1.5
table tennis-13	5	0	188	169.3	88.7	167.5	72.4	86.7	81	39.4	28.8	34.6	52	72	44.7	20.9	7.5	9	10	19.2	59.2	329	71	72	2925	132	108	70	0				4.5	2
table tennis-14	5	0	188	176.5	97.6	180	77	91.5	92.8	41.5	26.3	39.5	60.9	75.5	43.8	21.9	10.5	20	15	22.5	75	249	103	66	3905	149	134	85	-1				4	3
table tennis-15	5	0	189	177.2	90.2	177.9	76	93.7	77	39	27.7	29	43	66	46.7	18.1	5.5	5	5	21.6	49.4	200	78	60	3705	129	117	68	0				4	2
volleyball-1	6	0	168	194	98.1	198	85.3	101.2	95.2	44.1	30.7	42.2	65.2	90	52.6	25.6	11	29	19.5	22.7	97.3	231	100	70	5040	119	126	65	0				4	2.5
volleyball-2	6	0	168	191	96.6	198	85.8	102.6	84.3	41.7	28	35.3	49	70	51.9	22.6	7	7.5	6.5	25	66.7	253	87	72	4880	116	109	60	0				5	2
volleyball-3	6	0	168	188.5	98.8	187.5	80	99	93.7	41.8	30.4	39.2	61.3	83	50.5	24.1	15.5	21	17.5	26.5	85	215	119	64	4300	143	119	74	0				4.5	3
volleyball-4	6	0	168	182	94.3	187.5	80	99.3	105.2	41	33.9	44	65.2	102.5	49.7	27	21.5	25.5	21	25.7	102	221	110	58	4935	128	153	86	0				3	2.5
volleyball-5	6	0	171	198.2	102.9	200	84.2	106.2	101.1	45	34	42.3	64.1	88.5	53.7	25.5	13.5	22	16.5	25	100.9	217	157	61	6470	138	140	74	0				4.5	3
volleyball-6	6	0	172	193	102.1	193.5	83.5	97.8	83.4	44.4	30.1	38	55	71	50.1	21.7	7	7	8	27	70.5	203	105	70	1177	127	108	80	1				4.5	3
volleyball-7	6	0	173	191.4	95.9	193.5	83.3	100.1	83	44.6	30.1	36.6	53.4	76.4	51.3	21.5	8	10	10	26.5	72.3	262	115	70	4105	125	104	66					5	1.5
volleyball-8	6	0	174	194.7	99.5	200.5	85.8	104.3	96.6	41.6	30.2	40.9	62.6	83.8	52.4	24.8	8.5	23	15	27.6	96.1	246	113	70	5505	115	116	70	0				4	2.5
volleyball-9	6	0	174	193	99.1	201	87	104.8	86.6	42.4	28.8	37.3	53.5	75.6	52.3	22.2	7.5	9	8	26.4	73.8	255	103	70	5160	121	115	66	-1				4.5	3
volleyball-10	6	0	174	190	100.9	189	81.5	97.7	92.6	42.2	30	39.9	63	87.2	49.7	24.1	12.5	18	18.5	27.5	89.7	265	121	66	4785	135	123	64	0				2	3
volleyball-11	6	0	177	193.9	101.7	190	83	98.9	90	42.9	28.8	39	57	75	50.1	22.6	9	11	7	26.1	72.5	234	98	50	6515	120	112	64	0				4	2
volleyball-12	6	0	177	188.3	97.5	196	81.7	98.7	86	44.4	32.1	43	61	78	51.3	26	6.5	8.5	10	28	83.6	276	97	72	5145	110	117	65	1				5	2
volleyball-13	6	0	178	193.1	103.1	194.5	82.4	99.5	89	40.1	30.3	38.1	55.6	74.2	50.2	20.8	6	6.5	8	26.3	75.1	206	83	73	5075	133	125	76	-1				4.5	2.5
volleyball-14	6	0	179	191.5	97.5	195	82.7	99.6	86.2	42.7	29.2	36.1	53.4	78	51.8	21	7	8.5	6.5	26.2	72.8	209	112	63	4575	114	109	70	0				4	2
volleyball-15	6	0	180	195.7	101.3	200.5	86.1	104.3	93.3	42.3	29.8	40.6	61.4	81.5	52.6	25.1	11	20	13.5	25.4	89	197	132	69	5400	149	119	52	0				4	3
volleyball-16	6	0	180	195.3	100.5	203.6	86.3	103.6	85.3	43	29	37	53.5	74.1	53.1	24.7	9	9	8	25.1	74.6	219	105	70	5100	131	130	67	0				4.5	3
volleyball-17	6	0	183	194.6	103.5	192	83	100	95.8	42.1	29	27.6	54.9	76.2	51.1	22.8	8	9	5.5	26.7	76.2	233	104	60	6445	133	126	79	-1				4.5	2.5
volleyball-18	6	0	183	190.6	101.5	198.5	85.1	98.8	91.8	42.3	32	42.1	61.1	80.4	51.2	24.8	6.5	6.5	7.5	27.4	87.5	224	140	67	5310	134	130	82	1				4	2
volleyball-19	6	0	184	193.3	103.5	196.6	81.9	97.7	84.5	43.4	30.6	39	56	76.1	50.6	22	7	7	6.5	25.9	75.6	241	128	54	4845	121	135	63	1				4.5	3
volleyball-20	6	0	185	192.2	99.7	195.1	81.3	100.2	88.5	42.9	30.4	36.9	57	78.7	52	21.7	11	9	11.5	27	77.6	258	139	58	4680	129	118	66	0				4	3
volleyball-21	6	0	189	195.1	104	193.5	81.9	101.1	96.3	41.4	28.6	38.6	55.7	75.6	50.4	23	9.5	7	7	25.7	77.3	206	116	62	6605	153	126	70	-1				4.5	3
volleyball-22	6	0	189	193.3	103.7	200.5	86	99.1	93.8	41.8	31.4	42.5	63.2	77.6	51.8	25.3	10.5	7	10	28.1	90.5	195	139	61	5420	132	133	80	1				4.5	3
